# Supplementary material for: Chiral orbital lasing in a twisted bilayer metasurface
Source: Nat Commun. 2026 Mar 12;17:2369. doi: 10.1038/s41467-026-69665-w (PMC12982590; doi:10.1038/s41467-026-69665-w)
Supplement: Supplementary file 6 — Source Data 1 [file 41467_2026_69665_MOESM6_ESM.xlsx]

## Sheet: Sheet1
k_a_2pi	TE_A	TE_B	TE_C	TE_D
-0.2	0.300818	0.370653	0.381925	0.398677
-0.191837	0.302602	0.370366	0.381902	0.398514
-0.183673	0.304385	0.370083	0.381881	0.398345
-0.17551	0.306167	0.369796	0.38186	0.398177
-0.167347	0.307938	0.369501	0.381836	0.398012
-0.159184	0.30968	0.369261	0.381827	0.397804
-0.15102	0.311394	0.369065	0.38184	0.397508
-0.142857	0.313072	0.368924	0.38187	0.397125
-0.134694	0.314709	0.368874	0.381935	0.396652
-0.126531	0.3163	0.368847	0.38206	0.396044
-0.118367	0.317838	0.368842	0.38211	0.395328
-0.110204	0.319317	0.368931	0.382105	0.394454
-0.102041	0.320731	0.369088	0.382093	0.393448
-0.0938776	0.322072	0.369287	0.381993	0.392344
-0.0857143	0.323334	0.369566	0.381687	0.391115
-0.077551	0.324508	0.369861	0.381316	0.389842
-0.0693878	0.32559	0.370176	0.380793	0.38851
-0.0612245	0.326573	0.370497	0.380255	0.387162
-0.0530612	0.327447	0.370817	0.379813	0.385821
-0.044898	0.328208	0.371127	0.379427	0.384494
-0.0367347	0.32885	0.371367	0.379209	0.383265
-0.0285714	0.32937	0.371546	0.379062	0.38206
-0.0204082	0.329766	0.371719	0.378997	0.381128
-0.0122449	0.330035	0.371946	0.379036	0.380477
-0.00408163	0.330156	0.372156	0.379131	0.380016
0.00408163	0.330157	0.372217	0.37924	0.37999
0.0122449	0.330036	0.372238	0.379388	0.380287
0.0204082	0.32977	0.372245	0.379568	0.380722
0.0285714	0.329381	0.372012	0.379821	0.381426
0.0367347	0.328876	0.371522	0.380096	0.382359
0.044898	0.32826	0.370913	0.380304	0.383267
0.0530612	0.327539	0.370028	0.380487	0.384215
0.0612245	0.326723	0.36908	0.38055	0.385088
0.0693878	0.32582	0.368109	0.380408	0.385925
0.077551	0.324841	0.367104	0.380131	0.386611
0.0857143	0.323794	0.366123	0.379733	0.387023
0.0938776	0.322686	0.365148	0.379094	0.387329
0.102041	0.321525	0.364179	0.378386	0.387403
0.110204	0.320317	0.363219	0.377592	0.387164
0.118367	0.31907	0.362266	0.376737	0.386753
0.126531	0.317788	0.361322	0.375877	0.386199
0.134694	0.316478	0.360388	0.374991	0.385397
0.142857	0.315143	0.359463	0.374103	0.384542
0.15102	0.313789	0.358548	0.373212	0.383607
0.159184	0.312418	0.357645	0.372322	0.382617
0.167347	0.311035	0.356759	0.371441	0.381604
0.17551	0.309643	0.355883	0.370565	0.380559
0.183673	0.308244	0.355007	0.369688	0.379518
0.191837	0.306842	0.354131	0.368812	0.37848
0.2	0.305441	0.353256	0.367936	0.377439
