# Supplementary material for: Chiral orbital lasing in a twisted bilayer metasurface
Source: Nat Commun. 2026 Mar 12;17:2369. doi: 10.1038/s41467-026-69665-w (PMC12982590; doi:10.1038/s41467-026-69665-w)
Supplement: Supplementary file 7 — Source Data 2 [file 41467_2026_69665_MOESM7_ESM.xlsx]

## Sheet: Sheet1
b_amp	lambda1_real	lambda1_imag	lambda2_real	lambda2_imag	lambda3_real	lambda3_imag	lambda4_real	lambda4_imag
0.02	1.29883	0.175127	1.30117	0.0248729	0.697833	-0.167825	0.702167	-0.0321753
0.0210101	1.29884	0.174891	1.30116	0.0251092	0.697798	-0.167415	0.702202	-0.0325854
0.0220202	1.29886	0.17464	1.30114	0.0253599	0.697762	-0.166987	0.702238	-0.0330132
0.0230303	1.29887	0.174375	1.30113	0.0256251	0.697725	-0.166541	0.702275	-0.0334589
0.0240404	1.29889	0.174095	1.30111	0.0259051	0.697686	-0.166077	0.702314	-0.0339231
0.0250505	1.29891	0.1738	1.30109	0.0261999	0.697647	-0.165594	0.702353	-0.034406
0.0260606	1.29892	0.17349	1.30108	0.0265098	0.697606	-0.165092	0.702394	-0.0349082
0.0270707	1.29894	0.173165	1.30106	0.026835	0.697563	-0.16457	0.702437	-0.0354299
0.0280808	1.29895	0.172824	1.30105	0.0271756	0.69752	-0.164028	0.70248	-0.0359717
0.0290909	1.29897	0.172468	1.30103	0.0275319	0.697474	-0.163466	0.702526	-0.0365342
0.030101	1.29898	0.172096	1.30102	0.0279041	0.697427	-0.162882	0.702573	-0.0371178
0.0311111	1.299	0.171708	1.301	0.0282924	0.697378	-0.162277	0.702622	-0.0377231
0.0321212	1.29901	0.171303	1.30099	0.0286972	0.697327	-0.161649	0.702673	-0.0383508
0.0331313	1.29903	0.170881	1.30097	0.0291187	0.697275	-0.160998	0.702725	-0.0390016
0.0341414	1.29904	0.170443	1.30096	0.0295572	0.69722	-0.160324	0.70278	-0.0396761
0.0351515	1.29906	0.169987	1.30094	0.0300129	0.697162	-0.159625	0.702838	-0.0403752
0.0361616	1.29907	0.169514	1.30093	0.0304864	0.697102	-0.1589	0.702898	-0.0410998
0.0371717	1.29909	0.169022	1.30091	0.0309779	0.697039	-0.158149	0.702961	-0.0418507
0.0381818	1.2991	0.168512	1.3009	0.0314877	0.696973	-0.157371	0.703027	-0.0426289
0.0391919	1.29912	0.167984	1.30088	0.0320165	0.696904	-0.156564	0.703096	-0.0434357
0.040202	1.29913	0.167436	1.30087	0.0325644	0.69683	-0.155728	0.70317	-0.0442721
0.0412121	1.29915	0.166868	1.30085	0.0331322	0.696753	-0.15486	0.703247	-0.0451396
0.0422222	1.29916	0.16628	1.30084	0.0337201	0.696672	-0.153961	0.703328	-0.0460395
0.0432323	1.29918	0.165671	1.30082	0.0343289	0.696585	-0.153027	0.703415	-0.0469734
0.0442424	1.29919	0.165041	1.30081	0.034959	0.696493	-0.152057	0.703507	-0.0479432
0.0452525	1.29921	0.164389	1.30079	0.0356112	0.696395	-0.151049	0.703605	-0.0489508
0.0462626	1.29922	0.163714	1.30078	0.036286	0.696289	-0.150002	0.703711	-0.0499983
0.0472727	1.29924	0.163016	1.30076	0.0369843	0.696176	-0.148912	0.703824	-0.0510883
0.0482828	1.29925	0.162293	1.30075	0.0377067	0.696054	-0.147776	0.703946	-0.0522235
0.0492929	1.29927	0.161546	1.30073	0.0384542	0.695922	-0.146593	0.704078	-0.053407
0.050303	1.29928	0.160772	1.30072	0.0392277	0.695779	-0.145358	0.704221	-0.0546424
0.0513131	1.2993	0.159972	1.3007	0.0400281	0.695621	-0.144066	0.704379	-0.0559338
0.0523232	1.29931	0.159143	1.30069	0.0408566	0.695448	-0.142714	0.704552	-0.0572857
0.0533333	1.29933	0.158286	1.30067	0.0417144	0.695256	-0.141296	0.704744	-0.0587037
0.0543434	1.29934	0.157397	1.30066	0.0426028	0.695041	-0.139806	0.704959	-0.060194
0.0553535	1.29936	0.156477	1.30064	0.0435232	0.694798	-0.138236	0.705202	-0.061764
0.0563636	1.29937	0.155523	1.30063	0.0444772	0.694522	-0.136577	0.705478	-0.0634225
0.0573737	1.29939	0.154533	1.30061	0.0454666	0.694203	-0.13482	0.705797	-0.0651799
0.0583838	1.29941	0.153507	1.30059	0.0464934	0.693829	-0.132951	0.706171	-0.0670485
0.0593939	1.29942	0.15244	1.30058	0.0475597	0.693383	-0.130957	0.706617	-0.0690429
0.060404	1.29944	0.151332	1.30056	0.048668	0.692841	-0.12882	0.707159	-0.0711796
0.0614141	1.29946	0.150179	1.30054	0.0498211	0.692165	-0.126524	0.707835	-0.0734762
0.0624242	1.29947	0.148978	1.30053	0.0510221	0.691299	-0.124053	0.708701	-0.0759467
0.0634343	1.29949	0.147725	1.30051	0.0522748	0.690156	-0.121411	0.709844	-0.0785888
0.0644444	1.29951	0.146417	1.30049	0.0535831	0.688618	-0.118648	0.711382	-0.0813523
0.0654545	1.29953	0.145048	1.30047	0.0549521	0.686568	-0.115912	0.713432	-0.0840875
0.0664646	1.29954	0.143613	1.30046	0.0563874	0.684007	-0.113458	0.715993	-0.0865423
0.0674747	1.29956	0.142104	1.30044	0.0578958	0.681131	-0.111485	0.718869	-0.0885151
0.0684848	1.29958	0.140515	1.30042	0.0594855	0.678189	-0.110004	0.721811	-0.0899963
0.0694949	1.2996	0.138834	1.3004	0.0611663	0.675332	-0.108905	0.724668	-0.0910947
0.0705051	1.29962	0.137049	1.30038	0.0629509	0.672613	-0.108076	0.727387	-0.0919245
0.0715152	1.29965	0.135145	1.30035	0.0648548	0.670039	-0.107431	0.729961	-0.0925689
0.0725253	1.29967	0.133101	1.30033	0.0668988	0.667597	-0.106917	0.732403	-0.0930831
0.0735354	1.29969	0.130889	1.30031	0.0691107	0.665271	-0.106497	0.734729	-0.0935035
0.0745455	1.29972	0.128471	1.30028	0.0715294	0.663049	-0.106146	0.736951	-0.0938541
0.0755556	1.29975	0.125787	1.30025	0.0742133	0.660915	-0.105848	0.739085	-0.0941516
0.0765657	1.29978	0.122744	1.30022	0.0772558	0.658859	-0.105592	0.741141	-0.0944078
0.0775758	1.29981	0.119173	1.30019	0.0808271	0.656872	-0.105369	0.743128	-0.094631
0.0785859	1.29986	0.114692	1.30014	0.0853078	0.654946	-0.105172	0.745054	-0.0948276
0.079596	1.29992	0.107879	1.30008	0.0921207	0.653074	-0.104998	0.746926	-0.0950023
0.0806061	1.30968	0.100092	1.29032	0.099908	0.651251	-0.104841	0.748749	-0.0951588
0.0816162	1.31586	0.10015	1.28414	0.0998503	0.649471	-0.1047	0.750529	-0.0953
0.0826263	1.32029	0.10019	1.27971	0.0998098	0.64773	-0.104572	0.75227	-0.0954281
0.0836364	1.32395	0.100223	1.27605	0.0997769	0.646026	-0.104455	0.753974	-0.0955449
0.0846465	1.32716	0.100251	1.27284	0.0997486	0.644355	-0.104348	0.755645	-0.0956521
0.0856566	1.33006	0.100277	1.26994	0.0997235	0.642713	-0.104249	0.757287	-0.0957507
0.0866667	1.33273	0.100299	1.26727	0.0997007	0.6411	-0.104158	0.7589	-0.0958419
0.0876768	1.33524	0.10032	1.26476	0.0996799	0.639512	-0.104073	0.760488	-0.0959266
0.0886869	1.3376	0.100339	1.2624	0.0996605	0.637947	-0.103995	0.762053	-0.0960053
0.089697	1.33985	0.100358	1.26015	0.0996424	0.636405	-0.103921	0.763595	-0.0960789
0.0907071	1.342	0.100375	1.258	0.0996254	0.634883	-0.103852	0.765117	-0.0961477
0.0917172	1.34407	0.100391	1.25593	0.0996093	0.63338	-0.103788	0.76662	-0.0962123
0.0927273	1.34607	0.100406	1.25393	0.0995941	0.631896	-0.103727	0.768104	-0.0962731
0.0937374	1.34801	0.10042	1.25199	0.0995795	0.630428	-0.10367	0.769572	-0.0963304
0.0947475	1.34989	0.100434	1.25011	0.0995657	0.628975	-0.103615	0.771025	-0.0963846
0.0957576	1.35173	0.100448	1.24827	0.0995524	0.627538	-0.103564	0.772462	-0.0964358
0.0967677	1.35352	0.10046	1.24648	0.0995396	0.626115	-0.103516	0.773885	-0.0964844
0.0977778	1.35527	0.100473	1.24473	0.0995273	0.624704	-0.103469	0.775296	-0.0965305
0.0987879	1.35699	0.100484	1.24301	0.0995155	0.623307	-0.103426	0.776693	-0.0965744
0.099798	1.35867	0.100496	1.24133	0.0995041	0.621921	-0.103384	0.778079	-0.0966162
0.100808	1.36032	0.100507	1.23968	0.0994931	0.620546	-0.103344	0.779454	-0.096656
0.101818	1.36195	0.100518	1.23805	0.0994824	0.619182	-0.103306	0.780818	-0.0966941
0.102828	1.36355	0.100528	1.23645	0.0994721	0.617828	-0.103269	0.782172	-0.0967305
0.103838	1.36512	0.100538	1.23488	0.0994621	0.616484	-0.103235	0.783516	-0.0967654
0.104848	1.36667	0.100548	1.23333	0.0994524	0.615149	-0.103201	0.784851	-0.0967988
0.105859	1.36821	0.100557	1.23179	0.0994429	0.613823	-0.103169	0.786177	-0.0968308
0.106869	1.36972	0.100566	1.23028	0.0994337	0.612505	-0.103138	0.787495	-0.0968616
0.107879	1.37122	0.100575	1.22878	0.0994248	0.611195	-0.103109	0.788805	-0.0968911
0.108889	1.3727	0.100584	1.2273	0.0994161	0.609893	-0.10308	0.790107	-0.0969196
0.109899	1.37416	0.100592	1.22584	0.0994076	0.608598	-0.103053	0.791402	-0.096947
0.110909	1.37561	0.100601	1.22439	0.0993993	0.607311	-0.103027	0.792689	-0.0969734
0.111919	1.37705	0.100609	1.22295	0.0993912	0.60603	-0.103001	0.79397	-0.0969989
0.112929	1.37847	0.100617	1.22153	0.0993833	0.604755	-0.102977	0.795245	-0.0970234
0.113939	1.37988	0.100624	1.22012	0.0993756	0.603487	-0.102953	0.796513	-0.0970472
0.114949	1.38128	0.100632	1.21872	0.0993681	0.602224	-0.10293	0.797776	-0.0970701
0.11596	1.38266	0.100639	1.21734	0.0993607	0.600968	-0.102908	0.799032	-0.0970923
0.11697	1.38404	0.100646	1.21596	0.0993535	0.599717	-0.102886	0.800283	-0.0971138
0.11798	1.3854	0.100653	1.2146	0.0993465	0.598471	-0.102865	0.801529	-0.0971346
0.11899	1.38676	0.10066	1.21324	0.0993396	0.597231	-0.102845	0.802769	-0.0971547
0.12	1.3881	0.100667	1.2119	0.0993328	0.595995	-0.102826	0.804005	-0.0971742
